# Supplementary material for: New light on the photocatalytic performance of NH4V4O10 and its composite with rGO
Source: Sci Rep. 2023 Mar 9;13:3946. doi: 10.1038/s41598-023-31130-9 (PMC9998451; doi:10.1038/s41598-023-31130-9)
Supplement: Supplementary file 1 — Supplementary Information 1. [file 41598_2023_31130_MOESM1_ESM.odt]

Supporting Information  
New light on the photocatalytic performance of NH4V4O10 and its composite with rGO
M. Nadolskaa, M. Szkodab, K. Trzcińskib, J. Ryla, A. Lewkowiczc, K. Sadowskad, , J. Smalc-Koziorowskae, M. Prześniak-Welenca*
aInstitute of Nanotechnology and Materials Engineering, and Advanced Materials Centre, Gdansk University of Technology, Narutowicza 11/12, 80-233 Gdansk, Poland,
bFaculty of Chemistry, Gdansk University of Technology, Narutowicza St. 11/12, 80-233 Gdansk, Poland
c Insitute of Experimental Physics, Faculty of Mathematics, Physics and Informatics, University of Gdańsk, Wita Stwosza 57, 80-308 Gdańsk, Poland
d Nalecz Institute of Biocybernetics and Biomedical Engineering, Polish Academy of Sciences, Ks. Trojdena 4, Warsaw, 02-109, Poland
e Institute of High Pressure Physics, Polish Academy of Sciences, Sokołowska 29/37, 01-142 Warsaw, Poland

* marwelen@pg.edu.pl

Figure S1. FTIR analysis of NVO and NVO/rGO

 
Figure S2. N2 adsorption-desorption isotherms with pore size distribution (inset) of NVO (left) and NVO/rGO (right).


Figure S3. Photoluminescence spectra of NVO and NVO/rGO

Figure S4. The cyclic voltammetry curves of NVO (a) and NVO/rGO (b), recorded in 0.2 M K2SO4, scan rate: 50 mV/s

Figure S5. Control tests for the photocatalytic degradation of MB: a) The adsorption of MB on the surface of NVO and NVO/rGO under dark conditions and b) photocatalytic removal of MB by rGO

Figure S6. Photocatalytic degradation of MB under simulated solar light-ln(C/C0) as a function of irradiation time representing the kinetics of the process.

Figure S7. Photocatalytic removal of Cr(VI) by rGO

Table 1 Comparison of MB degradation efficiency for different vanadium-based photocatalysts
Photocatalyst
Efficiency
(%)
Time
(min)
Ref
BiVO4
60
120
58
BiVO4/rGO
90
120
58
V2O5
34
90
59
V2O5/rGO
80
90
59
AgVO3
42
150
60
AgVO3/rGO
91
150
60
FeVO4
81
180
61
KV3O8
92
60
19
NH4V4O10
82
60
Present work
NH4V4O10/rGO
92
60
Present work

Table 1 Comparison of Cr(VI) photoreduction efficiency for different vanadium-based photocatalysts
Photocatalyst
Efficiency
(%)
Time
(min)
Ref
BiVO4
61
330
62
BiVO4/Bi2S3
100
150
62
BiVO4
9
100
63
La,Gd-BiVO4
47
100
63
V2O5
3
90
64
V2O5 /g-C3N4
71
90
64
AgVO3
10
25
65
AgVO3/ZnIn2S4
90
25
65
NH4V4O10
20
60
Present work
NH4V4O10/rGO
71
60
Present work
